# Supplementary material for: Variation in Cell Wall Metabolism and Flesh Firmness of Four Apple Cultivars during Fruit Development
Source: Foods. 2022 Nov 4;11(21):3518. doi: 10.3390/foods11213518 (PMC9656455; doi:10.3390/foods11213518)
Supplement: Supplementary file 1 [file foods-11-03518-s001.zip]

Archive with 1 entries (1 files):
- foods-1962538-supplementary.pdf
